# Supplementary material for: Cell-Free DNA Fragmentation Patterns in a Cancer Cell Line
Source: Diagnostics (Basel). 2022 Aug 4;12(8):1896. doi: 10.3390/diagnostics12081896 (PMC9406536; doi:10.3390/diagnostics12081896)
Supplement: Supplementary file 1 [file diagnostics-12-01896-s001.zip]

Archive with 1 entries (1 files):
- diagnostics-1776561-supplementary.pdf
